# Supplementary material for: Path Dependency in the Discounting of Delayed and Probabilistic Gains and Losses
Source: Sci Rep. 2019 Jun 19;9:8738. doi: 10.1038/s41598-019-45376-9 (PMC6584613; doi:10.1038/s41598-019-45376-9)
Supplement: Supplementary file 1 — Dataset 1 [file 41598_2019_45376_MOESM1_ESM.csv]

subject	domain	sex	age	dir_1_value	dir_1_prob	dir_1_delay	dir_2_value	dir_2_prob	dir_2_delay	dir_3_value	dir_3_prob	dir_3_delay	dir_4_value	dir_4_prob	dir_4_delay	val_5	dir_5_prob	dir_5_delay	T_1_value	T_1_delay	T_2_value	T_2_delay	T_3_value	T_3_delay	T_4_value	T_4_delay	T_5_value	T_5_delay	TP_1_value	TP_1_prob	TP_1_delay	TP_2_value	TP_2_prob	TP_2_delay	TP_3_value	TP_3_prob	TP_3_delay	TP_4_value	TP_4_prob	TP_4_delay	TP_5_value	TP_5_prob	TP_5_delay	P_1_value	P_1_prob	P_2_value	P_2_prob	P_3_value	P_3_prob
s_1	gain	male	24	1161	98	1	1207	98	6	1207	98	24	1489	100	60	1489	100	120	1489	1	1489	6	1489	24	1489	60	1489	120	12	98	1	12	98	6	756	98	24	1478	100	60	1478	100	120	1207	98	1207	98	1207	98
s_2	gain	female	32	1489	100	1	1489	100	6	1489	100	24	950	96	60	786	98	120	1489	1	1489	6	1325	24	1137	60	1137	120	1478	100	1	1478	100	6	1315	100	24	1003	96	60	1075	98	120	1489	100	1489	100	1489	100
s_3	gain	male	20	1325	86	1	1349	71	6	1137	59	24	1325	50	60	1044	25	120	1090	1	1231	6	1114	24	1137	60	1137	120	1030	86	1	1108	71	6	1002	59	24	561	50	60	613	25	120	1137	86	1137	71	1231	59
s_4	gain	male	20	1325	98	1	1207	98	6	1183	94	24	1183	88	60	996	88	120	1489	1	1489	6	1419	24	1395	60	926	120	1292	98	1	1314	98	6	1098	94	24	905	88	60	601	88	120	1325	98	1137	98	880	94
s_5	gain	male	21	1301	94	1	1395	96	6	1489	94	24	1325	90	60	364	90	120	1489	1	1489	6	1419	24	1465	60	1301	120	1292	94	1	1454	96	6	1230	94	24	722	90	60	1007	90	120	1395	94	1443	96	1465	94
s_6	gain	female	36	1489	100	1	1489	100	6	1349	98	24	739	90	60	739	88	120	1489	1	1465	6	1419	24	1371	60	1395	120	1478	100	1	1454	100	6	1408	98	24	1211	90	60	1057	88	120	1489	100	1489	100	1465	98
s_7	gain	male	23	1419	100	1	1301	100	6	1325	100	24	1325	100	60	294	98	120	1489	1	1301	6	1301	24	996	60	294	120	1478	100	1	1291	100	6	1291	100	24	989	100	60	99	98	120	1489	100	1489	100	1489	100
s_8	gain	female	51	1395	100	1	1489	96	6	1489	96	24	1044	94	60	12	1	120	1489	1	1489	6	1114	24	1301	60	12	120	1292	100	1	734	96	6	1002	96	24	255	94	60	1	1	120	1489	100	1443	96	1419	96
s_9	gain	female	21	1277	98	1	1183	98	6	996	98	24	1020	90	60	856	88	120	1489	1	1489	6	1137	24	1020	60	575	120	1408	98	1	1478	98	6	1129	98	24	1013	90	60	139	88	120	1395	98	1395	98	1395	98
s_10	gain	male	25	1443	100	1	1443	100	6	1301	100	24	693	90	60	106	59	120	1489	1	1489	6	1395	24	880	60	270	120	1478	100	1	1478	100	6	1385	100	24	805	90	60	129	59	120	1489	100	1489	100	1489	100
s_11	gain	male	23	1489	100	1	1443	100	6	1044	90	24	599	78	60	364	51	120	1489	1	1419	6	1183	24	762	60	481	120	1478	100	1	1408	100	6	898	90	24	399	78	60	222	51	120	1489	100	1489	100	1231	90
s_12	gain	male	27	1325	94	1	340	92	6	1207	94	24	1277	94	60	599	90	120	1489	1	1489	6	1395	24	1395	60	1301	120	1292	94	1	1292	92	6	1319	94	24	1319	94	60	925	90	120	1325	94	1301	92	1349	94
s_13	gain	female	32	1465	100	1	1489	100	6	832	75	24	739	50	60	176	25	120	1489	1	1465	6	1231	24	599	60	575	120	1478	100	1	1454	100	6	992	75	24	295	50	60	301	25	120	1489	100	1489	100	1114	75
s_14	gain	female	20	1489	100	1	1255	90	6	762	86	24	645	80	60	505	65	120	1489	1	1465	6	1419	24	1395	60	1301	120	1478	100	1	1340	90	6	1186	86	24	1123	80	60	763	65	120	1489	100	1301	90	1207	86
s_15	gain	female	20	1489	100	1	1489	100	6	739	88	24	739	88	60	176	3	120	1489	1	1419	6	1137	24	808	60	739	120	734	100	1	1408	100	6	861	88	24	613	88	60	88	3	120	1489	100	1489	100	739	88
s_16	gain	female	21	1489	100	1	1231	98	6	715	90	24	693	90	60	364	90	120	1489	1	1465	6	1395	24	1395	60	739	120	1478	100	1	1294	98	6	1189	90	24	1145	90	60	630	90	120	1489	100	1231	98	1090	90
s_17	gain	female	35	1443	100	1	1325	98	6	1137	98	24	364	88	60	176	86	120	1489	1	1465	6	1301	24	1325	60	762	120	1478	100	1	1294	98	6	987	98	24	817	88	60	399	86	120	1489	100	1301	98	1325	98
s_18	gain	male	27	1489	100	1	1465	100	6	1301	100	24	130	80	60	36	55	120	1489	1	1419	6	1301	24	1183	60	974	120	1478	100	1	1408	100	6	1291	100	24	508	80	60	220	55	120	1489	100	1489	100	1489	100
s_19	gain	female	19	645	67	1	1161	69	6	996	55	24	996	48	60	505	40	120	1443	1	1489	6	1419	24	1207	60	551	120	1320	67	1	734	69	6	1208	55	24	292	48	60	133	40	120	1161	67	1325	69	1183	55
s_20	gain	male	35	1443	100	1	1395	98	6	739	75	24	152	51	60	481	48	120	1395	1	1395	6	1325	24	1183	60	575	120	1385	100	1	1211	98	6	1005	75	24	508	51	60	265	48	120	1489	100	1395	98	762	75
s_21	gain	female	21	1137	94	1	1114	75	6	739	75	24	1137	71	60	82	59	120	1183	1	762	6	364	24	176	60	176	120	990	94	1	519	75	6	89	75	24	101	71	60	90	59	120	1231	94	1207	75	1137	75
s_22	gain	female	22	1349	92	1	950	71	6	762	75	24	411	71	60	575	63	120	1443	1	996	6	1020	24	1068	60	1137	120	1206	92	1	413	71	6	805	75	24	810	71	60	649	63	120	739	92	762	71	364	75
s_23	gain	female	19	1301	100	1	950	94	6	739	94	24	856	88	60	176	82	120	1419	1	1277	6	364	24	926	60	762	120	698	100	1	1128	94	6	271	94	24	456	88	60	399	82	120	1114	100	1301	94	1371	94
s_24	gain	female	22	1349	100	1	1255	98	6	693	90	24	505	75	60	82	69	120	1419	1	1207	6	1207	24	880	60	762	120	1408	100	1	820	98	6	916	90	24	502	75	60	387	69	120	1489	100	1183	98	1183	90
s_25	gain	female	22	1207	100	1	1137	94	6	950	50	24	387	40	60	176	13	120	1371	1	1183	6	1207	24	926	60	856	120	1339	100	1	1026	94	6	1010	50	24	456	40	60	489	13	120	1489	100	1465	94	739	50
s_26	gain	male	21	1395	100	1	1325	100	6	762	78	24	340	88	60	12	3	120	1325	1	1207	6	364	24	739	60	387	120	1315	100	1	1198	100	6	15	78	24	282	88	60	4	3	120	1489	100	1489	100	411	78
s_27	gain	female	28	1207	96	1	1207	94	6	902	80	24	481	44	60	36	9	120	1395	1	1207	6	762	24	551	60	152	120	1189	96	1	992	94	6	495	80	24	281	44	60	8	9	120	1301	96	1301	94	1161	80
s_28	gain	female	31	902	94	1	950	90	6	832	90	24	808	88	60	176	78	120	1325	1	1137	6	950	24	856	60	762	120	1171	94	1	861	90	6	601	90	24	449	88	60	387	78	120	1137	94	1137	90	996	90
s_29	gain	female	41	1044	98	1	669	48	6	1137	19	24	36	25	60	762	25	120	739	1	340	6	200	24	130	60	106	120	734	98	1	98	48	6	2	19	24	16	25	60	45	25	120	1114	98	739	48	645	19
s_30	gain	female	39	1349	94	1	1137	84	6	786	69	24	294	48	60	36	13	120	1371	1	1301	6	1020	24	996	60	599	120	1189	94	1	1047	84	6	614	69	24	475	48	60	79	13	120	1395	94	1231	84	1044	69
s_31	gain	female	24	1489	100	1	1137	96	6	762	90	24	176	80	60	12	57	120	1419	1	1395	6	1395	24	1183	60	902	120	1408	100	1	1057	96	6	993	90	24	1046	80	60	571	57	120	1489	100	1020	96	1090	90
s_32	gain	female	25	1277	94	1	1161	90	6	364	65	24	340	69	60	364	38	120	1301	1	1137	6	575	24	364	60	364	120	1271	94	1	1003	90	6	283	65	24	197	69	60	134	38	120	1114	94	1183	90	599	65
s_33	gain	male	20	1395	98	1	739	94	6	762	50	24	387	75	60	176	50	120	1465	1	739	6	481	24	387	60	411	120	722	98	1	642	94	6	184	50	24	94	75	60	100	50	120	1489	98	1489	94	82	50
s_34	gain	male	23	1419	100	1	1183	100	6	762	98	24	12	98	60	12	98	120	1395	1	1301	6	1395	24	1301	60	715	120	1057	100	1	1291	100	6	491	98	24	499	98	60	318	98	120	1489	100	1489	100	505	98
s_35	gain	female	23	1325	98	1	786	94	6	762	90	24	82	90	60	387	50	120	1020	1	1489	6	1443	24	1301	60	1489	120	1013	98	1	1384	94	6	1094	90	24	661	90	60	82	50	120	1114	98	996	94	996	90
s_36	gain	female	38	1489	100	1	1114	94	6	387	84	24	176	26	60	36	1	120	1489	1	1277	6	950	24	599	60	481	120	1478	100	1	968	94	6	661	84	24	145	26	60	42	1	120	1489	100	1207	94	996	84
s_37	gain	female	22	1443	100	1	996	94	6	505	69	24	176	48	60	58	26	120	1489	1	1090	6	645	24	599	60	176	120	1478	100	1	844	94	6	288	69	24	183	48	60	41	26	120	1489	100	996	94	739	69
s_38	gain	female	30	1465	100	1	902	100	6	411	90	24	176	65	60	176	50	120	1419	1	1443	6	832	24	739	60	621	120	1408	100	1	1432	100	6	410	90	24	156	65	60	131	50	120	1489	100	1489	100	411	90
s_39	gain	male	23	1231	98	1	739	92	6	457	82	24	457	82	60	176	63	120	1325	1	1207	6	1255	24	599	60	364	120	1005	98	1	916	92	6	698	82	24	295	82	60	140	63	120	1114	98	762	92	715	82
s_40	gain	male	20	1419	76	1	364	67	6	364	67	24	481	67	60	411	67	120	1325	1	902	6	856	24	808	60	902	120	1005	76	1	218	67	6	368	67	24	714	67	60	388	67	120	1137	76	739	67	739	67
s_41	gain	female	19	1489	100	1	1489	100	6	36	88	24	12	57	60	12	25	120	1489	1	1489	6	294	24	200	60	762	120	734	100	1	1478	100	6	71	88	24	49	57	60	78	25	120	1489	100	1489	100	364	88
s_42	gain	female	22	1395	100	1	950	78	6	527	25	24	82	13	60	36	1	120	739	1	996	6	950	24	551	60	200	120	734	100	1	554	78	6	378	25	24	133	13	60	20	1	120	1489	100	926	78	693	25
s_43	gain	female	22	1325	98	1	1137	90	6	364	44	24	82	25	60	36	9	120	1395	1	1137	6	762	24	364	60	106	120	1037	98	1	577	90	6	150	44	24	9	25	60	13	9	120	1489	98	762	90	364	44
s_44	gain	female	24	1114	94	1	996	94	6	457	94	24	318	88	60	36	48	120	1277	1	1419	6	1137	24	364	60	176	120	708	94	1	1054	94	6	1003	94	24	225	88	60	10	48	120	1020	94	1255	94	1090	94
s_45	gain	female	22	1161	94	1	1137	88	6	505	50	24	106	23	60	12	9	120	1207	1	880	6	856	24	551	60	387	120	1048	94	1	777	88	6	422	50	24	73	23	60	22	9	120	1419	94	457	88	762	50
s_46	gain	female	23	1090	94	1	902	90	6	387	50	24	224	50	60	294	44	120	1419	1	1325	6	411	24	294	60	200	120	900	94	1	1005	90	6	184	50	24	145	50	60	49	44	120	1137	94	1020	90	481	50
s_47	gain	male	23	1325	94	1	1301	94	6	176	50	24	12	23	60	12	9	120	1489	1	1325	6	1231	24	12	60	12	120	1314	94	1	1107	94	6	298	50	24	1	23	60	1	9	120	1231	94	1207	94	130	50
s_48	gain	male	22	1207	98	1	1137	76	6	294	63	24	12	57	60	58	57	120	1090	1	693	6	294	24	364	60	364	120	962	98	1	526	76	6	113	63	24	71	57	60	67	57	120	1489	98	1137	76	1020	63
s_49	gain	female	23	1419	100	1	996	92	6	152	80	24	82	78	60	36	67	120	1465	1	1325	6	1137	24	340	60	36	120	1454	100	1	1005	92	6	577	80	24	83	78	60	12	67	120	1489	100	1137	92	645	80
s_50	gain	female	22	1207	100	1	1231	100	6	82	94	24	12	94	60	12	63	120	1349	1	1301	6	1301	24	996	60	996	120	1339	100	1	1291	100	6	1007	94	24	305	94	60	242	63	120	1489	100	1489	100	1419	94
s_51	gain	female	20	1325	100	1	1137	100	6	36	90	24	12	90	60	12	90	120	1207	1	739	6	739	24	364	60	36	120	1198	100	1	734	100	6	180	90	24	203	90	60	18	90	120	1489	100	1489	100	364	90
s_52	gain	male	20	1325	98	1	739	94	6	340	88	24	58	71	60	58	50	120	1301	1	996	6	996	24	36	60	12	120	1129	98	1	381	94	6	242	88	24	9	71	60	12	50	120	1137	98	364	94	621	88
s_53	gain	male	27	1489	100	1	481	46	6	176	1	24	130	1	60	200	1	120	715	1	1489	6	433	24	176	60	82	120	710	100	1	524	46	6	78	1	24	65	1	60	39	1	120	1489	100	481	46	106	1
s_54	gain	male	25	1301	100	1	739	88	6	364	76	24	36	44	60	12	13	120	1465	1	693	6	176	24	82	60	152	120	1454	100	1	526	88	6	87	76	24	11	44	60	37	13	120	1489	100	1161	88	739	76
s_55	gain	female	38	762	98	1	762	98	6	387	98	24	340	88	60	176	51	120	1489	1	1465	6	364	24	411	60	411	120	1314	98	1	1316	98	6	322	98	24	312	88	60	196	51	120	1419	98	1419	98	1443	98
s_56	gain	female	23	1489	100	1	481	84	6	387	57	24	58	51	60	12	1	120	1489	1	996	6	715	24	411	60	224	120	1478	100	1	506	84	6	228	57	24	100	51	60	13	1	120	1489	100	1277	84	575	57
s_57	gain	male	25	1465	100	1	739	88	6	176	51	24	12	38	60	12	19	120	739	1	1137	6	739	24	575	60	387	120	734	100	1	1003	88	6	88	51	24	31	38	60	22	19	120	1489	100	1114	88	364	51
s_58	gain	female	17	739	98	1	715	98	6	433	32	24	294	19	60	200	3	120	1020	1	762	6	527	24	411	60	200	120	678	98	1	435	98	6	153	32	24	132	19	60	39	3	120	645	98	880	98	318	32
s_59	gain	female	24	669	94	1	575	94	6	481	92	24	411	90	60	152	82	120	1419	1	1020	6	996	24	739	60	645	120	1076	94	1	646	94	6	429	92	24	340	90	60	116	82	120	902	94	856	94	808	92
s_60	gain	female	43	950	94	1	739	75	6	481	73	24	82	67	60	12	1	120	1489	1	902	6	387	24	224	60	82	120	478	94	1	248	75	6	46	73	24	2	67	60	3	1	120	739	94	693	75	411	73
s_61	gain	male	23	575	90	1	762	80	6	762	90	24	82	84	60	82	71	120	739	1	808	6	551	24	364	60	364	120	560	90	1	386	80	6	133	90	24	225	84	60	134	71	120	1419	90	505	80	1371	90
s_62	gain	female	22	1044	100	1	645	98	6	294	84	24	152	44	60	106	7	120	1044	1	902	6	599	24	599	60	106	120	1036	100	1	120	98	6	89	84	24	43	44	60	7	7	120	1489	100	387	98	106	84
s_63	gain	female	29	739	94	1	902	90	6	481	65	24	82	19	60	12	1	120	762	1	996	6	786	24	106	60	12	120	601	94	1	895	90	6	424	65	24	21	19	60	1	1	120	1325	94	1349	90	926	65
s_64	gain	female	20	762	88	1	411	80	6	176	63	24	411	71	60	411	76	120	1090	1	926	6	996	24	739	60	950	120	792	88	1	703	80	6	443	63	24	560	71	60	721	76	120	762	88	669	80	411	63
s_65	gain	female	24	1090	100	1	1044	100	6	12	98	24	12	98	60	12	98	120	1371	1	739	6	996	24	364	60	176	120	1361	100	1	734	100	6	194	98	24	185	98	60	37	98	120	1489	100	1489	100	106	98
s_66	gain	female	19	693	84	1	505	50	6	364	48	24	433	44	60	130	36	120	1419	1	505	6	599	24	693	60	505	120	988	84	1	250	50	6	97	48	24	288	44	60	60	36	120	1183	84	505	50	433	48
s_67	gain	female	43	1114	100	1	364	75	6	176	50	24	387	50	60	82	38	120	1465	1	1395	6	1137	24	505	60	481	120	1454	100	1	339	75	6	453	50	24	130	50	60	110	38	120	1489	100	364	75	411	50
s_68	gain	male	22	902	69	1	527	69	6	575	59	24	82	50	60	36	44	120	1114	1	364	6	364	24	176	60	176	120	984	69	1	180	69	6	89	59	24	43	50	60	68	44	120	996	69	996	69	739	59
s_69	gain	female	45	715	100	1	832	98	6	82	88	24	457	98	60	12	82	120	1489	1	1161	6	762	24	176	60	12	120	1478	100	1	590	98	6	387	88	24	156	98	60	12	82	120	1489	100	1137	98	340	88
s_70	gain	female	23	902	94	1	505	50	6	270	48	24	294	25	60	106	13	120	926	1	505	6	364	24	82	60	106	120	601	94	1	250	50	6	180	48	24	21	25	60	39	13	120	974	94	974	50	411	48
s_71	gain	female	18	1419	100	1	294	96	6	176	69	24	82	67	60	58	28	120	1465	1	902	6	762	24	340	60	58	120	1454	100	1	374	96	6	186	69	24	61	67	60	15	28	120	1489	100	364	96	387	69
s_72	gain	female	22	1465	98	1	527	90	6	12	59	24	12	50	60	12	13	120	364	1	1489	6	318	24	294	60	82	120	356	98	1	988	90	6	17	59	24	67	50	60	5	13	120	1489	98	1255	90	364	59
s_73	gain	female	22	1020	98	1	715	98	6	176	50	24	12	13	60	12	19	120	1301	1	1207	6	762	24	340	60	82	120	803	98	1	896	98	6	102	50	24	9	13	60	39	19	120	1489	98	926	98	762	50
s_74	gain	female	19	693	86	1	411	23	6	364	7	24	387	1	60	12	7	120	1207	1	505	6	318	24	176	60	224	120	934	86	1	250	23	6	153	7	24	140	1	60	111	7	120	527	86	481	23	527	7
s_75	gain	female	22	1419	100	1	12	75	6	12	69	24	12	57	60	387	63	120	1349	1	1349	6	739	24	1183	60	1137	120	1339	100	1	1001	75	6	388	69	24	602	57	60	561	63	120	1489	100	1277	75	786	69
s_76	gain	female	22	1114	98	1	411	50	6	176	48	24	82	13	60	58	25	120	739	1	505	6	294	24	152	60	176	120	652	98	1	226	50	6	71	48	24	16	13	60	41	25	120	996	98	294	50	340	48
s_77	gain	female	29	1489	100	1	176	82	6	82	50	24	12	13	60	12	1	120	1419	1	1325	6	12	24	12	60	12	120	1408	100	1	155	82	6	7	50	24	1	13	60	1	1	120	1489	100	1371	82	364	50
s_78	gain	female	19	1465	100	1	200	94	6	36	50	24	12	25	60	12	9	120	1443	1	1090	6	387	24	106	60	82	120	1432	100	1	810	94	6	94	50	24	53	25	60	5	9	120	1489	100	1277	94	762	50
s_79	gain	female	34	693	98	1	527	98	6	364	50	24	82	13	60	36	25	120	1489	1	1489	6	739	24	575	60	176	120	1128	98	1	1128	98	6	282	50	24	67	13	60	21	25	120	1137	98	739	98	715	50
s_80	gain	female	22	808	86	1	457	69	6	411	50	24	12	19	60	12	7	120	1489	1	1277	6	505	24	82	60	200	120	640	86	1	648	69	6	218	50	24	19	19	60	37	7	120	1020	86	739	69	1137	50
s_81	gain	female	24	1325	88	1	294	50	6	36	40	24	12	38	60	12	7	120	739	1	739	6	481	24	176	60	12	120	88	88	1	134	50	6	64	40	24	8	38	60	1	7	120	1419	88	527	50	176	40
s_82	gain	female	23	1301	90	1	200	50	6	58	44	24	12	25	60	12	25	120	1371	1	762	6	340	24	36	60	58	120	1103	90	1	78	50	6	45	44	24	7	25	60	7	25	120	1349	90	762	50	411	44
s_83	gain	female	49	926	88	1	599	75	6	12	23	24	12	19	60	12	9	120	1207	1	1020	6	739	24	12	60	12	120	916	88	1	773	75	6	98	23	24	1	19	60	1	9	120	364	88	808	75	176	23
s_84	gain	female	22	1419	94	1	12	13	6	12	13	24	12	25	60	12	13	120	1419	1	1325	6	762	24	12	60	12	120	698	94	1	11	13	6	6	13	24	1	25	60	1	13	120	1489	94	12	13	36	13
s_85	gain	male	23	1137	96	1	176	84	6	36	23	24	12	19	60	12	26	120	1395	1	1207	6	364	24	176	60	36	120	1057	96	1	614	84	6	43	23	24	35	19	60	9	26	120	1207	96	387	84	82	23
s_86	gain	male	21	294	34	1	246	30	6	270	32	24	224	30	60	200	30	120	1489	1	1443	6	1443	24	1443	60	1371	120	244	34	1	214	30	6	282	32	24	260	30	60	269	30	120	575	34	200	30	224	32
s_87	gain	female	24	1090	88	1	106	48	6	12	26	24	12	3	60	12	3	120	1020	1	294	6	58	24	12	60	12	120	773	88	1	35	48	6	15	26	24	1	3	60	1	3	120	1114	88	176	48	176	26
s_88	gain	male	20	364	86	1	387	50	6	130	40	24	246	32	60	82	11	120	1489	1	1489	6	739	24	364	60	364	120	1314	86	1	268	50	6	282	40	24	21	32	60	77	11	120	786	86	364	50	318	40
s_89	gain	female	25	669	92	1	200	25	6	82	9	24	176	5	60	82	3	120	715	1	364	6	294	24	294	60	294	120	352	92	1	43	25	6	35	9	24	21	5	60	21	3	120	669	92	387	25	36	9
s_90	gain	female	36	902	80	1	176	48	6	82	40	24	36	25	60	12	9	120	1207	1	739	6	411	24	58	60	12	120	896	80	1	180	48	6	170	40	24	29	25	60	3	9	120	1090	80	575	48	433	40
s_91	gain	male	25	786	50	1	176	25	6	82	13	24	12	1	60	12	1	120	1489	1	318	6	340	24	82	60	340	120	920	50	1	67	25	6	41	13	24	1	1	60	3	1	120	1114	50	645	25	340	13
s_92	gain	female	18	739	100	1	106	94	6	12	50	24	12	1	60	12	25	120	1137	1	340	6	200	24	106	60	12	120	1129	100	1	258	94	6	81	50	24	3	1	60	3	25	120	1489	100	1137	94	693	50
s_93	gain	female	40	808	94	1	36	90	6	12	69	24	12	51	60	12	28	120	669	1	505	6	669	24	364	60	12	120	340	94	1	226	90	6	68	69	24	43	51	60	6	28	120	1020	94	669	90	505	69
s_94	gain	male	33	762	88	1	82	48	6	12	38	24	12	1	60	12	1	120	762	1	575	6	36	24	12	60	12	120	519	88	1	283	48	6	19	38	24	1	1	60	1	1	120	1207	88	693	48	387	38
s_95	gain	female	36	762	48	1	58	25	6	12	19	24	12	17	60	12	17	120	318	1	294	6	152	24	58	60	36	120	222	48	1	35	25	6	21	19	24	13	17	60	16	17	120	1137	48	36	25	130	19
s_96	gain	female	32	36	100	1	762	88	6	12	19	24	12	3	60	12	1	120	36	1	762	6	36	24	12	60	12	120	18	100	1	589	88	6	5	19	24	12	3	60	1	1	120	1489	100	1325	88	106	19
s_97	gain	female	23	693	90	1	58	69	6	58	40	24	12	1	60	12	1	120	1114	1	693	6	340	24	200	60	106	120	758	90	1	102	69	6	45	40	24	14	1	60	11	1	120	481	90	294	69	294	40
s_98	gain	female	28	387	50	1	176	50	6	106	50	24	106	50	60	12	50	120	739	1	1419	6	739	24	762	60	36	120	652	50	1	632	50	6	376	50	24	186	50	60	9	50	120	176	50	152	50	130	50
s_99	gain	female	22	176	59	1	364	80	6	36	50	24	152	38	60	36	13	120	739	1	294	6	176	24	762	60	12	120	202	59	1	145	80	6	134	50	24	102	38	60	1	13	120	1419	59	739	80	762	50
s_100	gain	male	20	294	90	1	12	38	6	12	13	24	12	9	60	12	3	120	762	1	82	6	12	24	12	60	12	120	90	90	1	11	38	6	3	13	24	1	9	60	3	3	120	1020	90	364	38	762	13
s_101	gain	female	41	12	100	1	12	100	6	12	100	24	12	100	60	12	100	120	1465	1	762	6	12	24	12	60	12	120	172	100	1	709	100	6	12	100	24	12	100	60	12	100	120	739	100	1489	100	1489	100
s_102	loss	male	19	1489	100	1	1489	100	6	1489	100	24	1489	100	60	1489	100	120	739	1	1489	6	1301	24	1489	60	1489	120	733	100	1	1477	100	6	1290	100	24	1477	100	60	1477	100	120	1489	100	1489	100	1489	100
s_103	loss	female	21	1489	100	1	1489	100	6	1489	100	24	1489	100	60	1489	100	120	1489	1	1489	6	1301	24	1489	60	1489	120	1477	100	1	1477	100	6	1290	100	24	1477	100	60	1477	100	120	1489	100	1489	100	1489	100
s_104	loss	female	22	1489	100	1	1489	100	6	1489	100	24	1489	100	60	1489	100	120	1489	1	1489	6	1489	24	1489	60	1489	120	1477	100	1	1477	100	6	1477	100	24	1477	100	60	1477	100	120	1489	100	1489	100	1489	100
s_105	loss	female	29	1489	100	1	1489	100	6	1489	100	24	1489	100	60	1489	100	120	1489	1	1489	6	1489	24	1489	60	1489	120	1477	100	1	1477	100	6	1477	100	24	1477	100	60	1477	100	120	1489	100	1489	100	1489	100
s_106	loss	female	19	1489	100	1	1489	100	6	1489	100	24	1489	100	60	1489	100	120	1489	1	1489	6	1489	24	1489	60	1489	120	1477	100	1	1477	100	6	1477	100	24	1477	100	60	1477	100	120	1489	100	1489	100	1489	100
s_107	loss	female	29	1489	100	1	1489	100	6	1489	100	24	1489	100	60	1489	100	120	1489	1	1489	6	1489	24	1489	60	1489	120	1477	100	1	1477	100	6	1477	100	24	1477	100	60	1477	100	120	1489	100	1489	100	1489	100
s_108	loss	female	22	1489	100	1	1489	100	6	1489	100	24	1489	100	60	1489	100	120	1489	1	1489	6	1489	24	1489	60	1489	120	1477	100	1	1477	100	6	1477	100	24	1477	100	60	1477	100	120	1489	100	1489	100	1489	100
s_109	loss	female	26	1489	100	1	1489	100	6	1489	100	24	1489	100	60	1489	100	120	1489	1	1489	6	1489	24	1489	60	1489	120	1477	100	1	1477	100	6	1477	100	24	1477	100	60	1477	100	120	1489	100	1489	100	1489	100
s_110	loss	female	20	1489	100	1	1489	100	6	1489	100	24	1489	100	60	1489	100	120	1489	1	1489	6	1489	24	1489	60	1489	120	1477	100	1	1477	100	6	1477	100	24	1477	100	60	1477	100	120	1489	100	1489	100	1489	100
s_111	loss	female	19	1489	100	1	1489	100	6	1489	100	24	1489	100	60	1489	100	120	1489	1	1489	6	1489	24	1489	60	1489	120	1477	100	1	1477	100	6	1477	100	24	1477	100	60	1477	100	120	1489	100	1489	100	1489	100
s_112	loss	female	23	1489	1	1	1489	1	6	1489	1	24	1489	1	60	1489	1	120	1301	1	1489	6	1489	24	1489	60	1489	120	1290	1	1	1477	1	6	1477	1	24	1197	1	60	1477	1	120	1489	1	1465	1	1301	1
s_113	loss	female	25	1489	96	1	1465	96	6	1489	90	24	1489	90	60	1489	25	120	1443	1	1465	6	1489	24	739	60	1443	120	1341	96	1	1453	96	6	1477	90	24	733	90	60	349	25	120	1489	96	1489	96	1489	90
s_114	loss	female	19	1395	100	1	1489	100	6	1489	100	24	1489	100	60	1489	100	120	1489	1	1489	6	1489	24	1489	60	1489	120	1105	100	1	1477	100	6	1477	100	24	1477	100	60	1477	100	120	1489	100	1489	100	1489	100
s_115	loss	female	32	1419	94	1	1419	90	6	1489	100	24	1489	100	60	1489	100	120	1419	1	1395	6	1395	24	1419	60	1349	120	1341	94	1	1252	90	6	1384	100	24	1407	100	60	1338	100	120	1489	94	1489	90	1489	100
s_116	loss	male	19	1489	26	1	1489	100	6	1489	100	24	1489	100	60	1325	100	120	762	1	294	6	176	24	106	60	106	120	757	26	1	292	100	6	175	100	24	106	100	60	106	100	120	1489	26	1489	100	1489	100
s_117	loss	female	47	1301	98	1	1489	98	6	1395	94	24	1489	94	60	1465	98	120	1465	1	1489	6	1489	24	1489	60	1465	120	1453	98	1	1477	98	6	1477	94	24	1477	94	60	1453	98	120	1465	98	1465	98	1465	94
s_118	loss	male	19	1489	100	1	1489	100	6	1489	100	24	1301	100	60	1325	82	120	1489	1	1489	6	1489	24	1489	60	926	120	1477	100	1	1477	100	6	1477	100	24	1477	100	60	761	82	120	1489	100	1489	100	1489	100
s_119	loss	female	22	1489	100	1	1489	100	6	1137	13	24	1489	100	60	1489	100	120	739	1	1207	6	1231	24	974	60	1325	120	733	100	1	1197	100	6	317	13	24	967	100	60	1314	100	120	1489	100	1489	100	1137	13
s_120	loss	female	25	1489	100	1	1114	100	6	1489	100	24	1489	100	60	1489	100	120	1489	1	1489	6	1489	24	1489	60	1489	120	1477	100	1	1477	100	6	1477	100	24	1477	100	60	1477	100	120	1489	100	1489	100	1489	100
s_121	loss	female	24	1489	100	1	1489	100	6	1489	100	24	1489	100	60	1044	98	120	1161	1	715	6	1489	24	1443	60	1161	120	1061	100	1	709	100	6	1011	100	24	1431	100	60	1025	98	120	1114	100	739	100	1489	100
s_122	loss	male	20	1489	100	1	1489	100	6	1325	100	24	1325	100	60	1325	100	120	1489	1	1489	6	1419	24	1325	60	1395	120	1477	100	1	1477	100	6	1407	100	24	1314	100	60	1384	100	120	1489	100	1489	100	1489	100
s_123	loss	female	19	1489	100	1	1489	100	6	1489	100	24	1489	100	60	996	78	120	1489	1	1489	6	1489	24	1489	60	1114	120	1477	100	1	1477	100	6	1477	100	24	1477	100	60	1002	78	120	1489	100	1489	100	1489	100
s_124	loss	female	21	1114	92	1	1419	94	6	1419	90	24	1489	94	60	1419	94	120	1443	1	1395	6	1114	24	1207	60	1020	120	1251	92	1	1078	94	6	271	90	24	915	94	60	789	94	120	1114	92	1277	94	1020	90
s_125	loss	female	23	1465	94	1	1137	50	6	1419	63	24	1419	80	60	1325	90	120	1489	1	1489	6	1465	24	1395	60	1114	120	1383	94	1	1105	50	6	1361	63	24	1318	80	60	1088	90	120	1489	94	1068	50	1489	63
s_126	loss	female	24	1489	100	1	1489	100	6	1465	96	24	1161	96	60	1090	84	120	1465	1	1465	6	1465	24	1465	60	1489	120	1453	100	1	1453	100	6	1315	96	24	1315	96	60	1313	84	120	1489	100	1489	100	1419	96
s_127	loss	female	21	1489	100	1	1489	100	6	1489	100	24	1137	100	60	926	100	120	996	1	1137	6	387	24	1137	60	176	120	989	100	1	1128	100	6	383	100	24	1128	100	60	175	100	120	996	100	1489	100	1489	100
s_128	loss	female	22	739	82	1	1325	76	6	1419	78	24	1465	88	60	1489	100	120	1443	1	1489	6	1489	24	1489	60	1465	120	801	82	1	1453	76	6	1407	78	24	1267	88	60	1453	100	120	1489	82	1395	76	1489	78
s_129	loss	female	22	1489	100	1	1489	100	6	1137	88	24	1137	88	60	1161	100	120	1489	1	1489	6	1489	24	1325	60	1207	120	1477	100	1	1477	100	6	1151	88	24	1024	88	60	1197	100	120	1489	100	1489	100	1137	88
s_130	loss	female	25	1489	100	1	1465	100	6	1207	100	24	1489	98	60	762	44	120	1489	1	1489	6	1325	24	1137	60	762	120	1477	100	1	1477	100	6	1314	100	24	860	98	60	745	44	120	1489	100	1489	100	1489	100
s_131	loss	female	19	1489	98	1	1489	76	6	1489	50	24	1325	51	60	575	50	120	1489	1	1489	6	1489	24	1489	60	1489	120	1173	98	1	1173	76	6	709	50	24	1407	51	60	1453	50	120	1489	98	82	76	1489	50
s_132	loss	female	24	1489	100	1	1395	96	6	1349	88	24	1371	88	60	669	80	120	1489	1	1443	6	1419	24	1443	60	1349	120	1477	100	1	1341	96	6	1319	88	24	1409	88	60	1296	80	120	1489	100	1395	96	1395	88
s_133	loss	female	22	1489	96	1	1465	90	6	1419	80	24	996	82	60	902	80	120	1489	1	1465	6	1325	24	364	60	1325	120	1477	96	1	1385	90	6	900	80	24	225	82	60	774	80	120	1443	96	1371	90	1325	80
s_134	loss	female	25	1489	100	1	1489	100	6	1349	100	24	1325	100	60	364	90	120	1489	1	1489	6	1489	24	1489	60	996	120	1477	100	1	1477	100	6	1477	100	24	1477	100	60	911	90	120	1489	100	1489	100	1489	100
s_135	loss	female	20	762	42	1	762	57	6	1489	100	24	1489	100	60	1489	100	120	739	1	1325	6	1489	24	1489	60	1489	120	491	42	1	1066	57	6	1477	100	24	1477	100	60	1477	100	120	505	42	575	57	1489	100
s_136	loss	female	27	1465	100	1	1489	100	6	1489	100	24	1489	100	60	36	13	120	1489	1	1489	6	1489	24	1489	60	739	120	1477	100	1	1477	100	6	1477	100	24	1477	100	60	375	13	120	1489	100	1489	100	1489	100
s_137	loss	female	31	1489	100	1	1349	90	6	808	88	24	880	100	60	1395	98	120	1489	1	996	6	996	24	762	60	387	120	1477	100	1	941	90	6	522	88	24	757	100	60	335	98	120	1489	100	1395	90	1349	88
s_138	loss	female	20	1419	100	1	1395	100	6	1044	88	24	1044	82	60	950	25	120	1489	1	1489	6	1395	24	1349	60	551	120	1197	100	1	1477	100	6	1188	88	24	1000	82	60	38	25	120	1489	100	1489	100	1044	88
s_139	loss	male	23	1489	100	1	1395	100	6	1207	76	24	1090	61	60	645	51	120	1489	1	1395	6	1207	24	1137	60	926	120	1477	100	1	1384	100	6	1141	76	24	968	61	60	717	51	120	1489	100	1489	100	1349	76
s_140	loss	female	21	902	88	1	1277	86	6	1207	86	24	1231	86	60	1207	86	120	1489	1	1489	6	1325	24	1207	60	1207	120	1127	88	1	733	86	6	880	86	24	819	86	60	877	86	120	1207	88	1207	86	1183	86
s_141	loss	male	25	1325	90	1	1207	88	6	1020	78	24	1231	88	60	786	88	120	1489	1	1489	6	1489	24	1489	60	1489	120	1151	90	1	1127	88	6	1081	78	24	1127	88	60	1081	88	120	1020	90	1114	88	1090	78
s_142	loss	female	19	1137	96	1	762	82	6	1489	100	24	1137	100	60	926	90	120	1489	1	1489	6	1489	24	1137	60	996	120	1291	96	1	1173	82	6	1477	100	24	1128	100	60	803	90	120	1114	96	950	82	1489	100
s_143	loss	female	19	1489	100	1	1489	100	6	1489	100	24	762	3	60	82	19	120	1419	1	1489	6	1489	24	1489	60	1489	120	1407	100	1	1477	100	6	1477	100	24	755	3	60	11	19	120	1489	100	1489	100	1489	100
s_144	loss	female	31	1301	88	1	1301	75	6	1137	71	24	786	69	60	739	69	120	1371	1	1207	6	974	24	1183	60	739	120	954	88	1	745	75	6	585	71	24	601	69	60	387	69	120	1325	88	1231	75	1114	71
s_145	loss	female	19	1465	100	1	1044	100	6	926	100	24	996	100	60	762	88	120	1489	1	926	6	1489	24	1489	60	762	120	1477	100	1	398	100	6	1477	100	24	1477	100	60	577	88	120	1489	100	1489	100	1489	100
s_146	loss	female	21	1489	100	1	1395	100	6	1419	100	24	762	100	60	82	100	120	739	1	1020	6	1325	24	1137	60	669	120	733	100	1	1013	100	6	1314	100	24	1128	100	60	663	100	120	1489	100	1489	100	1489	100
s_147	loss	female	27	926	98	1	996	100	6	996	100	24	1114	100	60	1090	100	120	1489	1	996	6	996	24	974	60	926	120	1407	98	1	989	100	6	989	100	24	967	100	60	919	100	120	1443	98	1489	100	1489	100
s_148	loss	female	30	1489	100	1	1489	100	6	808	88	24	457	88	60	762	76	120	1489	1	1489	6	1489	24	1371	60	1161	120	1477	100	1	1477	100	6	1267	88	24	1252	88	60	1097	76	120	1489	100	1489	100	1349	88
s_149	loss	female	19	246	100	1	1068	100	6	1255	100	24	1325	88	60	1020	76	120	902	1	340	6	1114	24	808	60	411	120	134	100	1	98	100	6	1106	100	24	411	88	60	117	76	120	1489	100	1489	100	1489	100
s_150	loss	female	19	1489	100	1	1419	100	6	996	94	24	505	71	60	106	55	120	1465	1	1419	6	1207	24	1301	60	996	120	1453	100	1	1407	100	6	991	94	24	1006	71	60	397	55	120	1489	100	1489	100	1395	94
s_151	loss	female	23	1489	100	1	1489	100	6	996	100	24	318	100	60	82	96	120	1489	1	1489	6	1489	24	1489	60	1465	120	1477	100	1	1477	100	6	1477	100	24	1477	100	60	973	96	120	1489	100	1489	100	1489	100
s_152	loss	female	40	1489	100	1	1489	100	6	762	86	24	364	75	60	176	53	120	1489	1	1489	6	1020	24	739	60	1137	120	1477	100	1	1477	100	6	407	86	24	399	75	60	560	53	120	1489	100	1489	100	1090	86
s_153	loss	female	39	996	94	1	1044	98	6	693	92	24	715	98	60	762	63	120	1114	1	645	6	762	24	739	60	762	120	566	94	1	297	98	6	387	92	24	375	98	60	196	63	120	481	94	832	98	762	92
s_154	loss	female	20	1489	100	1	1489	100	6	364	50	24	762	88	60	12	57	120	1489	1	1489	6	1489	24	1489	60	1489	120	1477	100	1	1477	100	6	291	50	24	1127	88	60	755	57	120	1489	100	1489	100	1207	50
s_155	loss	male	21	1068	100	1	1137	100	6	12	100	24	762	100	60	1044	100	120	1489	1	1489	6	1465	24	12	60	12	120	733	100	1	1291	100	6	1453	100	24	12	100	60	12	100	120	1489	100	1489	100	1489	100
s_156	loss	female	24	1419	98	1	1114	94	6	575	76	24	411	80	60	457	80	120	1395	1	1371	6	1277	24	1277	60	1325	120	1252	98	1	1038	94	6	647	76	24	569	80	60	404	80	120	950	98	880	94	505	76
s_157	loss	female	20	1044	88	1	902	88	6	856	80	24	786	80	60	364	80	120	808	1	411	6	387	24	1137	60	387	120	512	88	1	287	88	6	159	80	24	506	80	60	123	80	120	1325	88	974	88	880	80
s_158	loss	male	22	1489	98	1	739	63	6	739	50	24	575	42	60	270	38	120	1489	1	1489	6	1465	24	1137	60	926	120	1337	98	1	1313	63	6	561	50	24	470	42	60	166	38	120	1489	98	411	63	762	50
s_159	loss	female	19	1020	50	1	856	13	6	739	19	24	364	1	60	832	9	120	974	1	1325	6	318	24	1161	60	856	120	693	50	1	176	13	6	117	19	24	1115	1	60	140	9	120	1137	50	82	13	1231	19
s_160	loss	male	18	1489	100	1	1325	100	6	575	76	24	176	13	60	200	15	120	1465	1	1395	6	996	24	693	60	645	120	1453	100	1	1384	100	6	692	76	24	265	13	60	247	15	120	1489	100	1489	100	762	76
s_161	loss	male	20	1114	73	1	1395	76	6	1137	3	24	12	19	60	58	1	120	1301	1	176	6	762	24	294	60	856	120	274	73	1	134	76	6	30	3	24	224	19	60	7	1	120	786	73	739	76	12	3
s_162	loss	female	31	1443	98	1	1325	63	6	762	76	24	12	13	60	12	1	120	739	1	1114	6	364	24	364	60	1137	120	651	98	1	409	63	6	185	76	24	21	13	60	62	1	120	1489	98	411	63	762	76
s_163	loss	male	19	762	67	1	762	63	6	364	65	24	762	67	60	856	65	120	1489	1	1489	6	1489	24	1489	60	1489	120	1477	67	1	1313	63	6	1011	65	24	1011	67	60	1127	65	120	762	67	364	63	551	65
s_164	loss	female	35	1489	100	1	1489	100	6	82	13	24	36	63	60	340	50	120	1489	1	1489	6	669	24	364	60	364	120	1477	100	1	1477	100	6	381	13	24	207	63	60	185	50	120	1489	100	1489	100	387	13
s_165	loss	female	21	1443	88	1	82	69	6	575	44	24	364	44	60	926	55	120	1114	1	1020	6	1419	24	996	60	551	120	1088	88	1	311	69	6	1363	44	24	973	44	60	202	55	120	926	88	1419	69	1465	44
s_166	loss	male	44	1489	76	1	82	57	6	1325	69	24	364	44	60	36	25	120	1489	1	1325	6	808	24	551	60	1325	120	1407	76	1	154	57	6	613	69	24	38	44	60	112	25	120	1090	76	152	57	762	69
s_167	loss	female	22	1349	98	1	693	96	6	364	73	24	762	88	60	82	53	120	1489	1	1419	6	1443	24	1231	60	996	120	1407	98	1	743	96	6	1115	73	24	529	88	60	957	53	120	36	98	1489	96	1489	73
s_168	loss	male	28	1419	100	1	1325	100	6	340	71	24	106	61	60	58	30	120	1395	1	1325	6	762	24	387	60	224	120	1384	100	1	1314	100	6	126	71	24	57	61	60	30	30	120	1489	100	1489	100	106	71
s_169	loss	female	20	364	82	1	1371	88	6	36	50	24	106	61	60	1371	96	120	739	1	1489	6	1489	24	1371	60	1489	120	179	82	1	755	88	6	11	50	24	10	61	60	1477	96	120	82	82	176	88	575	50
s_170	loss	female	44	1465	98	1	1325	84	6	130	30	24	36	26	60	36	26	120	1465	1	1395	6	880	24	762	60	457	120	1453	98	1	1230	84	6	337	30	24	42	26	60	53	26	120	1489	98	1301	84	387	30
s_171	loss	female	32	996	78	1	762	57	6	82	53	24	762	51	60	246	19	120	902	1	364	6	318	24	294	60	176	120	881	78	1	191	57	6	172	53	24	91	51	60	43	19	120	1207	78	1090	57	1090	53
s_172	loss	female	19	176	1	1	739	1	6	950	13	24	575	51	60	364	50	120	786	1	1489	6	1137	24	82	60	176	120	191	1	1	755	1	6	790	13	24	46	51	60	21	50	120	12	1	12	1	12	13
s_173	loss	female	24	926	100	1	739	100	6	762	98	24	294	100	60	36	98	120	1465	1	1465	6	575	24	457	60	762	120	1453	100	1	1453	100	6	508	98	24	453	100	60	387	98	120	1489	100	1489	100	762	98
s_174	loss	male	35	786	88	1	762	88	6	82	63	24	645	76	60	387	63	120	1395	1	1137	6	762	24	762	60	762	120	708	88	1	560	88	6	304	63	24	435	76	60	387	63	120	715	88	786	88	762	63
s_175	loss	female	27	1419	96	1	1137	98	6	36	25	24	58	32	60	12	26	120	1489	1	762	6	1277	24	36	60	364	120	1477	96	1	757	98	6	169	25	24	16	32	60	49	26	120	1349	96	1395	98	200	25
s_176	loss	female	23	505	100	1	481	50	6	505	63	24	387	55	60	762	19	120	645	1	902	6	505	24	364	60	457	120	639	100	1	459	50	6	255	63	24	94	55	60	103	19	120	1489	100	176	50	505	63
s_177	loss	female	36	739	100	1	808	100	6	693	100	24	364	100	60	12	75	120	1114	1	1489	6	786	24	12	60	364	120	1036	100	1	1477	100	6	682	100	24	12	100	60	191	75	120	1489	100	1489	100	1114	100
s_178	loss	male	20	926	67	1	832	67	6	270	57	24	387	63	60	36	51	120	1114	1	808	6	808	24	832	60	832	120	758	67	1	499	67	6	398	57	24	501	63	60	202	51	120	1114	67	1207	67	1090	57
s_179	loss	female	23	832	82	1	457	50	6	433	78	24	294	50	60	433	69	120	1161	1	739	6	715	24	411	60	411	120	661	82	1	179	50	6	687	78	24	87	50	60	157	69	120	1137	82	739	50	1207	78
s_180	loss	female	21	411	78	1	387	69	6	762	59	24	364	50	60	200	44	120	739	1	950	6	505	24	762	60	411	120	559	78	1	513	69	6	287	59	24	423	50	60	81	44	120	762	78	856	69	599	59
s_181	loss	female	32	832	100	1	1137	94	6	82	51	24	12	3	60	12	3	120	1137	1	762	6	12	24	58	60	58	120	1128	100	1	601	94	6	4	51	24	5	3	60	5	3	120	1489	100	762	94	645	51
s_182	loss	female	24	1419	100	1	364	94	6	152	50	24	58	69	60	36	50	120	1325	1	1395	6	1114	24	1020	60	739	120	1314	100	1	1056	94	6	409	50	24	391	69	60	281	50	120	1489	100	1325	94	387	50
s_183	loss	male	21	996	67	1	599	44	6	106	28	24	200	13	60	106	13	120	1395	1	1137	6	808	24	762	60	364	120	1100	67	1	1002	44	6	95	28	24	196	13	60	89	13	120	808	67	808	44	130	28
s_184	loss	female	22	36	88	1	762	75	6	364	94	24	762	57	60	82	51	120	1231	1	762	6	575	24	294	60	82	120	567	88	1	352	75	6	562	94	24	150	57	60	21	51	120	433	88	176	75	1044	94
s_185	loss	female	47	1325	100	1	176	50	6	364	50	24	82	26	60	36	11	120	1325	1	1020	6	693	24	364	60	176	120	1314	100	1	773	50	6	351	50	24	322	26	60	156	11	120	1489	100	387	50	715	50
s_186	loss	female	23	1325	88	1	364	69	6	36	50	24	130	57	60	82	63	120	1395	1	832	6	693	24	481	60	411	120	1036	88	1	397	69	6	341	50	24	363	57	60	401	63	120	974	88	527	69	762	50
s_187	loss	female	22	1395	100	1	200	50	6	224	44	24	58	32	60	58	28	120	1489	1	1068	6	1020	24	974	60	902	120	1477	100	1	276	50	6	136	44	24	114	32	60	50	28	120	1489	100	224	50	224	44
s_188	loss	male	41	1419	100	1	130	98	6	106	90	24	200	86	60	36	80	120	1395	1	1371	6	1301	24	996	60	762	120	1384	100	1	1210	98	6	498	90	24	226	86	60	102	80	120	1489	100	130	98	58	90
s_189	loss	female	20	808	71	1	152	69	6	387	44	24	318	53	60	176	51	120	1349	1	1325	6	1395	24	1419	60	950	120	1190	71	1	1170	69	6	1056	44	24	1341	53	60	587	51	120	1349	71	1207	69	739	44
s_190	loss	female	20	786	69	1	387	63	6	106	36	24	82	28	60	387	25	120	1020	1	599	6	1137	24	364	60	575	120	518	69	1	164	63	6	26	36	24	43	28	60	112	25	120	762	69	387	63	106	36
s_191	loss	male	26	176	88	1	176	88	6	130	25	24	1044	3	60	176	13	120	1231	1	364	6	693	24	786	60	176	120	1107	88	1	185	88	6	135	25	24	43	3	60	90	13	120	364	88	762	88	130	25
s_192	loss	female	25	1044	1	1	200	51	6	224	1	24	130	100	60	36	1	120	1489	1	12	6	762	24	12	60	106	120	1477	1	1	6	51	6	757	1	24	12	100	60	106	1	120	1489	1	1489	51	1489	1
s_193	loss	female	17	224	26	1	176	23	6	294	28	24	176	23	60	762	13	120	387	1	82	6	762	24	481	60	739	120	383	26	1	80	23	6	352	28	24	289	23	60	179	13	120	1325	26	457	23	786	28
s_194	loss	female	22	12	25	1	12	44	6	1489	76	24	82	38	60	36	13	120	1301	1	1465	6	739	24	1114	60	762	120	660	25	1	743	44	6	733	76	24	9	38	60	66	13	120	364	25	1489	44	1489	76
s_195	loss	female	25	411	90	1	364	69	6	176	55	24	294	55	60	340	53	120	12	1	387	6	176	24	294	60	294	120	1	90	1	3	69	6	2	55	24	3	55	60	3	53	120	457	90	505	69	318	55
s_196	loss	female	31	762	98	1	387	82	6	130	38	24	106	13	60	106	9	120	996	1	996	6	926	24	739	60	669	120	506	98	1	289	82	6	166	38	24	87	13	60	67	9	120	950	98	693	82	387	38
s_197	loss	female	47	505	63	1	762	100	6	106	36	24	58	13	60	12	1	120	739	1	762	6	364	24	364	60	58	120	305	63	1	757	100	6	67	36	24	43	13	60	1	1	120	1137	63	1489	100	58	36
s_198	loss	female	41	1207	98	1	152	75	6	36	40	24	12	17	60	12	7	120	1489	1	575	6	36	24	575	60	176	120	1267	98	1	346	75	6	9	40	24	66	17	60	4	7	120	1207	98	715	75	411	40
s_199	loss	female	22	551	59	1	505	57	6	12	25	24	12	26	60	12	23	120	12	1	12	6	106	24	12	60	106	120	1	59	1	1	57	6	1	25	24	1	26	60	1	23	120	1371	59	693	57	762	25
s_200	loss	female	41	270	94	1	224	63	6	224	48	24	224	25	60	130	19	120	1465	1	1325	6	270	24	294	60	176	120	1453	94	1	734	63	6	99	48	24	150	25	60	24	19	120	1301	94	1465	63	411	48
s_201	loss	female	26	224	76	1	318	57	6	106	32	24	58	11	60	58	1	120	762	1	808	6	693	24	364	60	364	120	399	76	1	386	57	6	265	32	24	162	11	60	37	1	120	762	76	693	57	505	32
s_202	loss	male	18	200	88	1	12	26	6	12	13	24	12	7	60	12	3	120	12	1	12	6	12	24	12	60	12	120	1	88	1	1	26	6	1	13	24	1	7	60	1	3	120	176	88	12	26	12	13
s_203	loss	male	24	12	7	1	12	15	6	12	5	24	12	1	60	12	1	120	58	1	58	6	12	24	12	60	12	120	1	7	1	1	15	6	1	5	24	1	1	60	1	1	120	12	7	12	15	12	5
[truncated: 19 more columns]
